# Supplementary material for: Eugenol@natural Zeolite vs. Citral@natural Zeolite Nanohybrids for Gelatin-Based Edible-Active Packaging Films
Source: Gels. 2025 Jul 3;11(7):518. doi: 10.3390/gels11070518 (PMC12294803; doi:10.3390/gels11070518)
Supplement: Supplementary file 1 [file gels-11-00518-s001.zip]

Archive with 1 entries (1 files):
- gels-3701215-supplementary.pdf
